# Supplementary material for: Preoperative prediction of postoperative cerebellar mutism syndrome. Validation of existing MRI models and proposal of the new Rotterdam pCMS prediction model
Source: Childs Nerv Syst. 2020 Feb 18;36(7):1471–80. doi: 10.1007/s00381-020-04535-4 (PMC7299925; doi:10.1007/s00381-020-04535-4)
Supplement: Supplementary file 1 — (XLSX 673 kb) [file 381_2020_4535_MOESM1_ESM.xlsx]

## Sheet: CMS Prediction Model
Table S1: Dhaenens et al. Preoperative prediction of postoperative Cerebellar Mutism Syndrome
Rotterdam Prediction model for pCMS following paediatric fossa posterior tumor surgery.
Predictor				Select:		Score:			Model accuracy, sensitivity and specificity in the Erasmus MC cohort:
Radiologic diagnosis									- Accuracy: 87%
- Other						0			- Sensitivity: 97%
- Medulloblastoma						0			- Specificity: 84%
MRI tumor location
- Cerebellar hemisphere						0
- Midline						0
Brainstem invasion
- No						0
- Yes						0										Instructions to measure d.sag
Middle cerebellar peduncle																At the level of deepest brainstem compression and/or
- No invasion, no bilateral compression						0										invasion, draw a line from the upper point to the lower point
- Innvasion left						0										of the brainstem invaded and/or compressed by the tumor. (white line)
- Invasion right						0
- Bilateral MCP compression and/or invasion						0										dsag can be determined by measuring the distance from the deepest
																point of invasion/compression to the white line in a 90 degree angle. (blue line)
Superior cerebellar peduncle invasion
- No invasion						0
- Left						0
- Right						0
- Bilateral						0
d sag
- < 0,58 cm						0
- >= 0,58 cm						0
				Total Score:		0
				Score:	< 50	< Low Risk >
				Score:	50 - 100	< Intermediate Risk >
				Score:	> 100	< High Risk >

## Sheet: Configuration
Predictor				Number:	Return Value:	Risk score
Radiologic diagnosis										Min	Result:	Max
- Other				1	1	0				0	< Low Risk >	49
- Medulloblastoma				2		15				50	< Intermediate Risk >	99
										100	< High Risk >	»
MRI tumor location
- Cerebellar hemisphere				1	1	0
- Midline				2		10				Note: Yellow are Input-Fields
										Note: Do not change the Blue Fields
Brainstem invasion
- No				1	1	0
- Yes				2		35
Middle cerebellar peduncle
- No invasion, no bilateral compression				1	1	0
- Innvasion left				2		20
- Invasion right				3		40
- Bilateral MCP compression and/or invasion				4		40
Superior cerebellar peduncle invasion
- No invasion				1	1	0
- Left				2		10
- Right				3		20
- Bilateral				4		25
d sag
- < 0,58 cm				1	1	0
- >= 0,58 cm				2		20
